# Supplementary material for: An initial experience with the use of whole body MRI for cancer screening and regular health checks
Source: PLoS One. 2018 Nov 21;13(11):e0206681. doi: 10.1371/journal.pone.0206681 (PMC6248944; doi:10.1371/journal.pone.0206681)
Supplement: S1 Data Set — (XLSX) [file pone.0206681.s001.xlsx]

## Sheet: Sheet1
Findings	no	sex	age		Lesions
cervical LNs > 15mm	1	F	43		2
	2	F	56		5
uterine myomas	1	F	43		2
	2	F	52	usg: multiple myomas	4
	3	F	56		3
	4	F	61	USG:r/o endometrial pathology (thickened endometrium)	2
	5	F	44	USG: myoma	1
	6	F	50	USG: myoma	4
	7	F	47	USG: small myoma	3
	8	F	61		3
	9	F	46	usg: multiple myomas	5
	10	F	47	usg: multiple myomas	3
	11	F	49	USG: myoma	1
	12	F	48	usg: multiple myomas	2
	13	F	49	USG: myoma, adenomyosis	2
	14	F	62	usg: multiple myomas	5
	15	F	50	usg: multiple myomas	3
	16	F	50	usg: multiple myomas	3
	17	F	45		2
	18	F	49	USG: myoma	5
	19	F	54		4
severe bone marrow edema	1	F	45	Right tibia	1
	2	M	43	Left femoral head	1
	3	M	60	Both patella, left humeral head	2
	4	F	47		3
	5	M	49	left femoral neck	4
	6	F	60	Left distal femur	4
	7	F	71	left lateral femoral condyle	4
severe bone marrow edema, R/O OCD	8	M	62	Both medial femoral condyles	4
	9	M	47	right distal femur	4
	10	M	57	Left patella	2
	11	F	46	symphysis pubis	2
complex ovarian cyst	1	F	42		1
	2	F	46	USG: Left ovary hyperechoic mass	2
	3	F	50	USG: Both ovary cystic change	4
	4	F	49	USG: Rt ovarian cyst	2
N	1	M	57
	2	M	40
	3	M	41
	4	M	47
	5	M	52
	6	M	55
	7	F	48
	8	M	41
	9	M	50
	10	M	52
mild disc bulging or protrusion	1	M	55	C5-6, G1	1
	2	M	58	L4-5, G1	1
	3	F	58	L4-5, G1	2
	4	M	63	C3-4, C4-5, G2	1
	5	M	44	C4-5, L2-3, G1	1
	6	M	50	C4-5, C5-6, L4-5, G1	1
	7	M	46	C3-4, C4-5, G1.	2
	8	M	62	C4-5, 5-6, 6-7, G1	2
	9	F	49	C5-6. L4-5, G2
	10	F	64	C6-7, G0	1
	11	M	65	L3-4, C4-5, 5-6,G1	6
	12	M	48	C5-6, G1 or 2	2
	13	M	53	C5-6, G1	1
	14	M	50	L5-S1, G1	3
	15	F	55	L4-5, G1	7
	16	F	45	C5-6, L4-5, G1	1
	17	M	51	C5-6, G1	4
	18	M	56	T12-L1, G1	2
	19	F	59	C3-4, L4-5,G1	2
	20	M	61	C5-6, L2-3, G1	2
	21	M	48	C5-6, G1	3
	22	M	53	G1	6
	23	F	52	G1	4
	24	M	51	C5-6, L5-S1 G1	1
	25	M	57	C4-5, 5-6, L4-5 G1	3
	26	F	51	L4-5 G1	1
	27	M	39	C5-6, T7-8, G1	3
	28	F	40	C4-5, C5-6, G1	3
	29	M	50	C4-5, 5-6, G1	1
	30	M	49	L4-5, G1	2
	31	M	62	L4-5, C6-7, G1	4
	32	F	57	C4-5, L1-2, G1	2
	33	M	62	L2-3, C4-7, G2	4
	34	F	42	L4-5, G 1	1
	35	F	59	L3-4, L4-5 G1	1
	36	M	46	C5-6, G1	3
	37	M	66	C3-4, C5-6, G 1	3
	38	F	61	G1	2
	39	F	53	L4-5, G1	2
	40	M	53	C3-4, G1	6
	41	F	51	L4-5, G1	3
	42	F	37	C4-5,C5-6, G1	2
	43	F	50	C5-6, G1	4
	44	F	60	C5-6, G2	3
	45	M	44	L2-3, G0	2
	46	F	42	L5-S1, C5-6, G1	1
	47	M	47	C5-6, G 1	2
	48	M	41	C2-3, L4-5, G 1	1
	49	M	52	C4-5, 5-6, G 1	4
	50	F	48	L4-5, G1 or 2	2
	51	M	57	C5-6, L5-S1, G 1	2
	52	M	49	C5-6, 6-7, G2 or 3	2
	53	M	52	C3-4, 5-6, L4-5, G1	2
	54	F	50	C4-5, 5-6, L4-5, G 1	1
	55	F	49	L4-5, G 1	2
	56	F	46		3
	57	F	55	C4-5, L5-S1, G 1	3
	58	M	60	L4-5, G 1	2
	59	M	56	C5-6, G1	4
	60	F	53	C5-6, L4-5, G1	3
	61	M	59	C5-6, G1	3
	62	F	66	C5-6, G 1	3
	63	M	54	L5-S1, G 1	1
	64	F	50	L4-5, L5-S1, G 1	4
	65	F	47	C6-7, G1	3
	66	M	54	C5-6, T7-8, L2-3, G1	3
	67	M	47	L4-5,Rt.foramen G1	2
	68	M	48	L4-5, L5-S1,G1	2
	69	F	46	L3-4, L4-5, G 0-1	5
	70	M	45	C5-6, L4-5, G1	1
	71	F	56	C5-6, G1	1
	72	M	49	C5-6, G 1	5
	73	M	49	C5-6, L4-5, G 1	2
	74	M	61	L4-5, L5-S1, G1	5
	75	F	60	C4-5, C5-6 and L5-S1, G 1	4
	76	F	45	C5-6, G 2	2
	77	M	50	C5-6, G 1	4
	78	F	53	L5-S1, G2	2
	79	M	47	C3-4, G1	3
	80	M	45	C5-6, L4-5, G 1	1
	81	F	40	C5-6, G1	2
	82	F	49	C3-4, G 1	2
	83	M	49	C4-5, G 1	1
	84	F	50	L5-S1, G1	4
	85	M	49	L2-3, G1	2
	86	F	48	L5-S1, G 1	2
	87	F	47	C4-5, 5-6, 6-7 and L4-5, G 1	1
	88	M	48	C5-6, G1	2
	89	F	48	C5-6, 6-7,G 2	2
	90	F	67	C5-6, 6-7, L3-4, G1	3
	91	M	55	C5-6, L3-4 G 2	4
	92	M	39	L4-5, G 1	1
	93	M	57	L4-5, G1	2
	94	M	51	C5-6, L3-4, G 1	3
	95	M	50	L4-5, L5-S1, G1	1
	96	M	58	L5-S1, G 0-1	4
	97	F	62	C6-7, G 1	5
	98	M	43	C4-5, G 1	2
	99	F	63	C4-5, C5-6, G 2	2
	100	M	61	C6-7, L5-S1, G 1	2
	101	M	50	C5-6, L5-S1, G1	3
	102	F	50	C5-6, L4-5, G1	2
	103	F	50	L4-5, G 1	3
	104	M	55	C6-7, G 1	4
	105	F	58	C5-6, L3-4, L5-S1, G 1	3
	106	M	48	C4-5, G 1	1
	107	M	40	L5-S1, G1	1
	108	M	41	L5-S1, G 1	2
	109	F	51	C6-7, G 1	2
	110	M	55	L4-5,G2	3
	111	M	57	C5-6, G1	5
	112	M	46	C5-6, L4-5, L5-S1, G1	3
	113	M	38	C5-6, G 1	2
	114	F	50	L3-4, L4-5, L5-S1, G 1	3
	115	M	52	L3-4, G 1	3
	116	F	52	C6-7, G1	1
	117	M	50	C5-6, L3-4, L5-S1,G1	4
	118	M	52	L5-S1, G 1	2
	119	M	48	C4-5, C5-6, L4-5,G 1	1
	120	F	45	L5-S1, G 1	2
	121	F	56	L4-5, L5-S1, G 1	2
	122	M	48	C4-5, 5-6, G1	1
	123	M	52	C5-6, L5-S1, G1	2
	124	M	61	L2-3, L4-5, G 1	2
	125	M	41	C3-4, L5-S1, G 1	4
	126	M	48	L4-5, G 1	3
myelopathy, protrusion	1	M	64	C4-5,G 3	5
Spinal stenosis	1	M	47	C4-5, C5-6, G2	3
	2	M	51	C-spine, G1-2	2
	3	F	56	C2-3, G0-1	3
	4	M	65	C1	3
	5	M	55	C6-7, G1	4
	6	M	55	L3-4, G 3	4
	7	M	47	C6-7, G2	1
	8	M	52	Lumbar, G1	2
	9	M	45	Cevical, G1	1
Neural foraminal stenosis,	1	F	61	L5-S1, left, G 3	3
	2	M	49	L5-S1,both G 3	5
	3	M	41	L3-4, left, G 1	2
Annular tear	1	M	43		2
	2	M	62		2
	3	M	42		1
	4	M	51		2
	5	F	51		2
	6	M	48		3
	7	F	52		4
	8	F	49		5
	9	M	49		1
	10	M	39		3
	11	F	40		3
	12	F	50		2
	13	M	47		4
	14	M	53		6
	15	F	50		4
	16	M	47		2
	17	M	52		4
	18	M	57		2
	19	F	53		3
	20	M	48		4
	21	F	53		3
	22	F	66		3
	23	M	49		4
	24	M	61		1
	25	M	62		2
	26	M	47		3
	27	F	40		2
	28	F	46		2
Disc degeneration	1	F	47		4
	2	F	65		1
	3	F	49		2
	4	M	52		3
Facet joint hypertrophy	1	1	55		7
	2	M	61		2
	3	M	53		6
	4	M	53		6
	5	M	48		4
	6	M	49		4
Hemangioma like lesion , bone	1	M	53	T1	1
	2	M	50		3
	3	F	56		5
	4	M	48		3
	5	F	47		4
	6	F	46		3
	7	F	62		5
	8	F	50		3
Hydronephrosis	1	M	55	USG: hydronephrosis	4
renal cyst	1	F	58
	2	M	43		2
	3	F	54
	4	M	65		6
	5	M	50		3
	6	F	55		7
	7	F	49		5
	8	M	57		3
	9	M	67		2
	10	F	50		2
	11	M	62		4
	12	M	62		4
	13	M	55		3
	14	M	47		4
	15	M	65		3
	16	M	46		3
	17	F	47		4
	18	M	55		4
	19	F	50		4
	20	F	47		3
	21	M	52		4
	22	F	53		3
	23	M	49		2
	24	F	55		3
	25	M	56		4
	26	M	59		3
	27	M	49		4
	28	M	47		2
	29	M	64		5
	30	M	49		5
	31	M	49		2
	32	M	61		5
	33	F	50		4
	34	M	48		2
	35	M	55		4
	36	M	58		4
	37	F	50		2
	38	M	55		4
	39	M	46		4
	40	M	57		5
	41	M	38		2
	42	F	56		2
	43	M	48		3
	44	M	50		4
renal cyst with septation	45	M	52	USG: renal cyst with fine septa	3
	46	M	48		1
Kindney mass	1	M	55	CT: RCC	3
	2	F	51	USG: R/O AML	2
	3	M	52	USG(-)	2
Hepatic nodule	1	F	55
	2	M	51	USG에서 Hypoechoic nodule, lt hepatic lobe.	4
	3	M	53	USG: Hypoechoic nodule	6
	4	M	44	USG: R/O hemangiomas	2
	5	M	48		4
	6	M	55		3
	7	F	50	USG: known hemangioma	3
	8	M	50		4
	9	M	52		2
	10	M	48	USG: Two cysts	3
hepatic nodule or adrenal nodule	1	M	55		3
hepatic cyst	1	M	47		3
	2	M	51		2
	3	F	54		4
	4	M	65		6
	5	F	55		7
	6	M	51		4
	7	F	56		5
	8	M	53		6
	9	M	56		1
	10	M	39		3
	11	M	44		2
	12	M	62		4
	13	F	60		4
	14	M	62		4
	15	M	55		3
	16	M	66		3
	17	M	52		1
	18	M	55		4
	19	M	53		6
	20	F	37		2
	21	M	48		1
	22	F	50		4
	23	M	52		4
	24	M	55		3
	25	F	46		3
	26	F	55		3
	27	M	56		4
	28	F	53		3
	29	F	46
	30	M	49		5
	31	F	47		3
	32	F	60		4
	33	F	52		1
	34	M	62		2
	35	M	55		4
	36	M	51		3
	37	F	62		5
	38	F	50		3
	39	M	68		2
	40	M	50		3
	41	M	55		4
	42	M	55		4
	43	M	57		5
	44	F	45		2
	45	M	61		2
hemorrhagic cyst, kidney	1	M	65		6
	2	F	59	USG -- stone	2
	3	M	53		6
	4	M	61		5
	5	M	50	USG -- stone	3
	6	F	71		4
Lipoma(neck)	1	M	47		3
Perineural cyst	1	M	46		2
	2	F	53		2
	3	M	56		4
	4	M	49		2
	5	F	62		5
	6	F	50		3
neurogenic tumor	1	M	58	paravertebral mass	4
GB stone	1	F	49		4
	2	M	41	USG: GB stones	1
	3	M	62	USG: GB stones	4
	4	F	56		3
	5	F	47	USG: GB stones	4
	6	F	53	USG: GB stone	3
	7	F	46	USG: GB stones	5
	8	M	58	USG: GB stones and polyps	4
GB polyp	1	M	43	USG: GB stones and polyps	2
GB polyp	2	M	53	USG: several polyps	6
	3	M	50	USG: a few polyps	4
P-duct dilatation	1	F	49
	2	F	56		5
	3	F	66		3
pancreas cyst	1	F	55		7
	2	M	65		3
Pancreas lesion		F	71		4
shoulder bursitis	1	F	49		4
	2	F	54		4
	3	M	65		6
	4	M	48		2
	5	F	55		7
	6	F	51		2
	7	F	49		5
	8	M	57		3
	9	M	55		3
	10	F	60		4
	11	M	66		3
	12	M	53		6
	13	F	51		3
	14	F	60		3
	15	M	52		2
	16	F	46		5
	17	M	50		4
	18	F	48		2
	19	F	50		3
	20	M	46		4
	21	M	55		4
	22	M	46		3
SBC, humeral head	1	M	47		4
	2	F	47		3
	3	M	47		3
	4	F	50		4
	5	M	55		4
cystic lesion, femoral head	1	M	50	herniation pit Or SBC	1
hip, synovitis	1	M	65		6
	2	F	49		5
	3	M	49		2
	4	F	57		2
	5	M	55		4
	6	M	48		4
	7	F	53	left knee	2
synovitis, knee	1	F	58	right knee	3
Compression fracture	1	M	51	C6, old lesion	2
	2	F	60	L4	4
	3	M	68	T12, old	2
	4	F	71	L1, old	4
meniscus injury	1	M	51		4
	2	M	61	Left lateral	2
	3	M	46	Right medial	4
	4	F	58		3
Spondylolisthesis	1	F	56		5
	2	M	56		2
	3	F	52		4
	4	F	62		2
	5	F	60		4
	6	M	49		5
	7	F	50		4
	8	F	67		4
	9	M	51		3
	10	M	54		3
benign thyroid nodule	1	M	53	USG: Hypoechoic nodule	6
	2	F	61		3
	3	F	47	FNAB: benign	3
sacral meningocele	1	F	40	3cm	3
mild bilary dilatation	1	F	62		2
	2	M	64		5
sinusitis	1	M	67		2
	2	F	47		3
	3	M	64		5
	4	M	55		4
	5	M	57		5
	6	M	46		3
scoliosis	1	M	44	14	2
	2	F	46		2
	3	M	54	15	3
	4	F	67	9	4
Baker's cyst	1	M	46		3
	2	F	60		3
brain, Arachnoid cyst	1	F	51		3
	2	M	59		3
retension cyst in sinus	1	F	48		2
	2	M	64		5
	3	F	60		4
	4	M	49		1
	5	M	57		5
	6	M	50		4
paravertebral LN	1		49		2
tibia contusion	1	M	55		3
저류성 낭종, 인두	1	F	50		4
Accessory spleen	1	M	48		2
duodenal diverticulum	1	M	61		5
ganglion cyst, left hip	1	M	61		5
Meniscal cyst	1	M	50		4
cerebromalacia	1	F	63		2
OPLL	1	M	52		2
